# Supplementary material for: Nanoscale elemental and morphological imaging of nitrogen-fixing cyanobacteria
Source: Metallomics. 2024 Sep 13;16(10):mfae040. doi: 10.1093/mtomcs/mfae040 (PMC11450467; doi:10.1093/mtomcs/mfae040)
Supplement: mfae040_Supplemental_Files [file mfae040_supplemental_files.zip]

Archive with 14 entries (14 files):
- Suppl_data_Fe_video.gif
- Suppl_data_Figure_S1.tiff
- Suppl_data_Figure_S10.tif
- Suppl_data_Figure_S11.tif
- Suppl_data_Figure_S2.tif
- Suppl_data_Figure_S3.tif
- Suppl_data_Figure_S4.tif
- Suppl_data_Figure_S5.tiff
- Suppl_data_Figure_S6.tif
- Suppl_data_Figure_S7.tiff
- Suppl_data_Figure_S8.tif
- Suppl_data_Figure_S9.tif
- Suppl_data_K-Ca_video.gif
- Suppl_data_Supporting_info_Nanoscale_elemental_and_morphological_imaging_of_nitrogen-fixing_cyanobacteria_FINAL.docx
